# Supplementary material for: A 120° Preoperative Knee Flexion Cutoff Identifies Patients Likely to Achieve Postoperative Flexion ≥ 120° and Clinically Meaningful Flexion Gain After Total Knee Arthroplasty
Source: J Clin Med. 2026 May 14;15(10):3775. doi: 10.3390/jcm15103775 (PMC13207042; doi:10.3390/jcm15103775)
Supplement: Supplementary file 1 [file jcm-15-03775-s001.zip]

Archive with 1 entries (1 files):
- jcm-4280410-supplementary.pdf
